# Supplementary material for: Exploration of Small RNAs
Source: PLoS Genet. 2008 Jan 25;4(1):e22. doi: 10.1371/journal.pgen.0040022 (PMC2213711; doi:10.1371/journal.pgen.0040022)
Supplement: Table S1 — The original data of Figure 2 including the number of sequence reads and their references. (38 KB XLS) [file pgen.0040022.st001.xls]

## Sheet: Sheet1
Year	A. thaliana	reference	Year	C. elegans	reference	Year	D. melanogaster	reference	Year	M. musculus	reference	Year	H. sapiens	reference
2002	5000	5K reads from developmental stages {Marker, 2002, 12477388}	2001	300	0.3K reads {Lau, 2001, 11679671}	2001	200	0.2K reads from embryo (2001) {Lagos-Quintana, 2001, 11679670}	2001	800	0.8K reads from brain (2001) {Huttenhofer, 2001, 11387227}	2001	100	0.1K reads from HeLa (2001) {Lagos-Quintana, 2001, 11679670}
			2001	5000	0.3K reads {Lau, 2001, 11679671}	2003	5000	5K reads from {Yuan, 2003, 12736298}				2006	100000	100K reads from human tissues {Berezikov, 2006, 16954537}
			2003	4000	5K reads from {Yuan, 2003, 12736298}	2003	4000	4K reads from developmental stages {Aravin, 2003, 12919683}	2006	15000	15K reads from co-purified with MILI and not co-purified RNAs from testis {Aravin, 2006, 16751777}	2006	273000	273K reads from cell lines {Cummins, 2006, 16505370}
			2003	3000	5K reads from {Yuan, 2003, 12736298}				2006	77000	77K reads from developmental stages and tissues {Takada, 2006, 16973894}
			2006	2000	2K reads from several stages (mixed) {Deng, 2006, 16344563}
Year	A. thaliana/MPSS	reference	Year	C. elegans/MPSS	reference	Year	D. melanogaster/MPSS	reference	Year	M. musculus/MPSS	reference	Year	H. sapiens/MPSS	reference
2005	2200000	2,200K reads from several organs with MPSS {Lu, 2005, 16141074}							2006	40000	40K reads from brain {Berezikov, 2006, 16954537}
2006	1600000	1,600K (with MPSS) and 18K (with pyrosequencing) reads from wild type and mutants {Lu, 2006, 16954541}							2006	500000	500K reads from developmental stages {Mineno, 2006, 16582102
Year	A. thaliana/454	reference	Year	C. elegans/454	reference	Year	C. elegans/454	reference	Year	M musculus/454	reference	Year	H. sapiens/454	reference
2006	887000	887K reads from several organs with pyrosequencing {Rajagopalan, 2006, 17182867}	2006	400000	400K reads from several stages (mixed) with pyrosequencing {Ruby, 2006, 17174894}				2006	87000	87K reads from co-purified with MIWI {Girard, 2006, 16751776}	2006	400000	400K reads from human and chimp brain {Berezikov, 2006, 17072315}
